# Supplementary material for: Rapid Drug Sensitivity Profiling via a Novel High-Success-Rate Culture Method for Patient-Derived Pancreatic Cancer: An Exploratory Preclinical Platform for Advancing Clinical Applications and Drug Development
Source: Cells. 2026 Feb 7;15(4):313. doi: 10.3390/cells15040313 (PMC12939418; doi:10.3390/cells15040313)
Supplement: Supplementary file 1 [file cells-15-00313-s001.zip]

Archive with 3 entries (3 files):
- Supplemental Figure S1.pptx
- Supplemental Table S1.xlsx
- Supplemental Table S2.xlsx
