# Supplementary material for: Rapid Drug Sensitivity Profiling via a Novel High-Success-Rate Culture Method for Patient-Derived Pancreatic Cancer: An Exploratory Preclinical Platform for Advancing Clinical Applications and Drug Development
Source: Cells. 2026 Feb 7;15(4):313. doi: 10.3390/cells15040313 (PMC12939418; doi:10.3390/cells15040313)
Supplement: Supplementary file 1 [file cells-15-00313-s001.zip › Supplemental Table S1.xlsx]

## Sheet: Supplemental table S1
Supplemental table S1
	KRAS G12R			KRAS G12V
	Name	Primer sequence		Name	Primer sequence
	Forward Primer	ATTATAAGGCCTGCTGAAAATGACT		Forward Primer	ATTATAAGGCCTGCTGAAAATGACT
	Reverse Primer	TAGCTGTATCGTCAAGGCACTC		Reverse Primer	TAGCTGTATCGTCAAGGCACTC
	KRAS G12R Probe	TGGAGCTCGTGGCGTAGG		KRAS G12R Probe	AGTTGGAGCTGTTGGCGTAGG
	KRAS wt Probe	AGCTGGTGGCGTAGGCAAG		KRAS wt Probe	AGCTGGTGGCGTAGGCAAG
