# Supplementary material for: Rapid Drug Sensitivity Profiling via a Novel High-Success-Rate Culture Method for Patient-Derived Pancreatic Cancer: An Exploratory Preclinical Platform for Advancing Clinical Applications and Drug Development
Source: Cells. 2026 Feb 7;15(4):313. doi: 10.3390/cells15040313 (PMC12939418; doi:10.3390/cells15040313)
Supplement: Supplementary file 1 [file cells-15-00313-s001.zip › Supplemental Table S2.xlsx]

## Sheet: Supplemental table S2
Supplemental table S2
	Gene Ontology (GO) analysis													KEGG pathway analysis
	Cluster	Cluster Enrichment Score	Category	Term	Count	List Total	Pop Hits	Pop Total	%	P-Value	Benjamini	Fold Enrichment		Category	Term	Genes	Count	List Total	Pop Hits	Pop Total	P-Value	Benjamini	Fold Enrichment	Bonferroni	FDR	Fisher Exact
	1	5.1	GOTERM_BP_FAT	tube morphogenesis	12	30	717	19401	40	3.07e-09	3.6e-06	10.82		KEGG_PATHWAY	Cytoskeleton in muscle cells	0.2	6	18	232	8534	6.74e-05	0.00451	12.26	0.0045	0.00438	5.34e-06
	1	5.1	GOTERM_BP_FAT	tube development	13	30	947	19401	43.33	4.1e-09	3.6e-06	8.88		KEGG_PATHWAY	Protein digestion and absorption	0.13	4	18	105	8534	0.00109	0.0364	18.06	0.0702	0.0353	5.8e-05
	1	5.1	GOTERM_BP_FAT	circulatory system development	13	30	980	19401	43.33	6.03e-09	3.6e-06	8.58		KEGG_PATHWAY	Human papillomavirus infection	0.17	5	18	333	8534	0.00362	0.0808	7.12	0.216	0.0784	0.000494
	1	5.1	GOTERM_BP_FAT	blood vessel development	10	30	555	19401	33.33	7.23e-08	2.59e-05	11.65		KEGG_PATHWAY	Focal adhesion	0.13	4	18	203	8534	0.00705	0.118	9.34	0.378	0.115	0.000732
	1	5.1	GOTERM_BP_FAT	vasculature development	10	30	577	19401	33.33	1.01e-07	2.79e-05	11.21		KEGG_PATHWAY	ECM-receptor interaction	0.1	3	18	89	8534	0.0132	0.177	15.98	0.59	0.172	0.000799
	1	5.1	GOTERM_BP_FAT	anatomical structure formation involved in morphogenesis	12	30	1014	19401	40	1.09e-07	2.79e-05	7.65		KEGG_PATHWAY	PI3K-Akt signaling pathway	0.13	4	18	362	8534	0.0331	0.369	5.24	0.895	0.358	0.00607
	1	5.1	GOTERM_BP_FAT	blood vessel morphogenesis	9	30	457	19401	30	2.48e-07	5.54e-05	12.74		KEGG_PATHWAY	Cell adhesion molecules	0.1	3	18	158	8534	0.0386	0.37	9	0.929	0.359	0.00414
	1	5.1	GOTERM_BP_FAT	cell population proliferation	10	30	748	19401	33.33	8.97e-07	0.000164	8.65
	1	5.1	GOTERM_BP_FAT	artery morphogenesis	5	30	71	19401	16.67	3.65e-06	0.000502	45.54
	1	5.1	GOTERM_BP_FAT	cell migration	10	30	961	19401	33.33	7.05e-06	0.000841	6.73
	1	5.1	GOTERM_BP_FAT	angiogenesis	7	30	361	19401	23.33	1.32e-05	0.00139	12.54
	1	5.1	GOTERM_BP_FAT	artery development	5	30	105	19401	16.67	1.73e-05	0.00163	30.8
	1	5.1	GOTERM_BP_FAT	cell motility	10	30	1198	19401	33.33	4.11e-05	0.00294	5.4
	1	5.1	GOTERM_BP_FAT	response to oxygen-containing compound	10	30	1677	19401	33.33	0.000535	0.0184	3.86
	1	5.1	GOTERM_BP_FAT	cellular response to oxygen-containing compound	8	30	1149	19401	26.67	0.00124	0.0331	4.5
	1	5.1	GOTERM_BP_FAT	cellular response to chemical stimulus	10	30	2066	19401	33.33	0.00239	0.0449	3.13
	1	5.1	GOTERM_BP_FAT	positive regulation of molecular function	6	30	854	19401	20	0.00805	0.0976	4.54
	1	5.1	GOTERM_BP_FAT	regulation of intracellular signal transduction	8	30	2105	19401	26.67	0.0321	0.238	2.46
	1	5.1	GOTERM_BP_FAT	positive regulation of intracellular signal transduction	5	30	1188	19401	16.67	0.0985	0.47	2.72
